# Supplementary material for: Impact of CA9 expression in the diagnosis of lymph-node metastases in non-small cell lung cancer based on [18F]FDG PET/CT
Source: PLoS One. 2024 Oct 29;19(10):e0312846. doi: 10.1371/journal.pone.0312846 (PMC11521239; doi:10.1371/journal.pone.0312846)
Supplement: S1 Data — (XLSX) [file pone.0312846.s001.xlsx]

## Sheet: Sheet1
番号	Age <65: 0, ≧65: 1	Sex Male: 0, Female: 1	Smoking history Never: 0, Current/Former: 1	Histology Ad: 0, Sq: 1 other:2	Pleural invasion negative: 0, positive: 1	Lymphatic invasion negative: 0, positive: 1	Vascular invasion negative: 0, positive: 1	pT1-2: 0, pT3-4: 1	pN0: 0, pN1-3: 1	pStage 1-2: 0, pStage3-4: 1	main tumor CA9 expression negative: 0, positive: 1	biopsy specimens CA9 expression negative: 0, positive: 1	PET main tumor SUV max	PET LN negative: 0 , positive:1	DFS event	DFS month	OS event	OS month
803	1	0	1	0	0	0	0	0	0	0	0		25	0	1	23.7667	0	42.0333
801	1	0	1	0	0	1	0	0	1	1	1		6.46	0	1	22.8667	0	22.8667
800	1	0	0	1	1	0	1	1	0	0	0		13.6	0	0	39.5	0	39.5
799	0	0	1	1	0	1	0	0	1	1	1	0	7.3	0	1	11.2	1	37.9
796	1	1	1	0	0	0	0	0	0	0	0		2.5	0	0	40.2667	0	40.2667
795	0	1	1	0	1	0	0	0	0	0	0		1.3	0	0	42.8333	0	42.8333
794	1	0	1	1	1	0	0	1	0	0	1		14.8	1	0	39.9667	0	39.9667
788	1	1	1	1	1	0	1	0	0	0	1	1	15.3	1	1	19.7667	1	36.1
786	1	0	1	0	0	0	0	0	0	0	0		1.9	0	0	43.4333	0	43.4333
785	1	1	1	0	1	0	0	1	0	0	1		13.1	0	0	39.5333	0	39.5333
783	1	1	0	0	1	0	0	0	0	0	1	1	1.2	0	0	42.1667	0	42.1667
780	1	1	1	0	0	1	0	0	0	0	0		2.2	0	1	25.6667	0	29.4
779	1	0	1	1	0	0	0	0	0	0	0		19.19	0	1	12.5667	1	15.0667
778	1	1	1	0	0	0	0	0	0	0	0		2.2	0	0	45.4333	0	45.4333
777	0	0	0	0	1	0	0	0	0	0	1		3	0	0	42.4	0	42.4
776	0	0	0	0	1	0	0	0	0	0	1		12.4	0	0	41.8	0	41.8
775	1	0	1	0	1	1	1	0	1	0	1		10.8	1	0	44.9333	0	44.9333
774	0	0	1	0	0	0	0	0	0	0	0		8	0	1	14.0667	1	25.2667
771	1	0	0	0	1	0	0	0	0	0	0		2.4	0	0	43.9	0	43.9
770	0	0	1	1	0	0	0	0	0	0	0	0	6.74	0	1	8.06667	0	45.8333
769	1	0	1	0	0	0	0	0	0	0	1		5.2	1	1	57.3	0	57.3
764	1	0	1	1	0	0	1	0	0	0	0	0	8.6	0	1	25.9333	1	28.8
763	1	0	0	0	1	0	0	0	0	0	0		2.5	0	1	43.9	0	46.3667
760	1	1	1	0	0	0	0	0	0	0	0		1.6	0	0	44.7333	0	44.7333
759	1	1	1	0	0	0	0	0	1	1	0		7.2	1	0	40.5667	0	40.5667
756	1	0	1	1	1	1	1	1	0	0	0	0	21.3	0	1	12.3333	0	21.2333
755	1	0	1	0	0	1	1	0	1	1	1		8.3	0	1	2.63333	1	22.3
754	1	1	1	0	0	0	1	0	0	0	1		1.51	0	1	13.9333	1	26.9333
753	1	1	0	0	0	0	1	0	0	0	0		1.3	0	0	42.4333	0	42.4333
752	1	0	0	0	1	1	0	0	0	0	0		2.2	0	0	46.0333	0	46.0333
748	0	1	1	0	0	0	0	0	0	0	0	0	4	0	0	44.2667	0	44.2667
747	0	0	0	0	0	1	0	0	0	0	0	1	8.5	0	1	6.03333	1	10.8
744	1	0	1	0	0	0	0	0	0	0	0		1.4	0	0	47.6	0	47.6
738	1	0	1	0	1	0	0	0	0	0	1	1	3.2	0	0	36.3	0	36.3
736	1	0	1	2	1	1	1	1	1	1	0		11.8	1	0	46.8333	0	46.8333
734	1	0	0	1	1	0	1	0	0	0	0		13.9	0	0	43.0667	0	43.0667
733	0	1	0	0	1	0	0	0	0	0	1		4.2	0	0	44.5	0	44.5
732	1	0	0	1	0	0	1	0	0	0	1		1.8	0	0	46.1667	0	46.1667
731	1	0	1	0	1	1	1	0	1	1	1		5.2	1	1	15.9	0	35.2
730	1	1	1	0	0	0	0	0	0	0	0		0.9	0	0	42.9333	0	42.9333
729	1	0	1	0	1	0	1	0	0	0	0		3.9	1	0	43.3	0	43.3
727	1	1	1	0	1	0	0	0	0	0	0	0	1.2	0	0	45.6667	0	45.6667
726	1	0	1	1	0	0	1	0	0	0	0	0	11.2	0	0	43	0	43
723	1	0	1	0	0	0	0	0	0	0	0	0	1.4	0	0	44.6333	0	44.6333
722	0	1	0	2	1	0	1	1	0	1	1		18.3	0	0	48.5333	0	48.5333
721	0	0	1	1	0	0	0	0	1	1	0	0	12.7	0	1	8.83333	0	48.1333
720	1	0	0	0	0	0	0	0	0	0	1	0	9.2	0	0	42.0333	0	42.0333
719	1	0	1	1	0	0	1	0	0	0	0		12.8	0	0	48.4667	0	48.4667
717	1	0		1	0	0	1	0	0	0	0		1.3	0	0	18.9667	0	18.9667
716	1	1	1	0	0	0	0	0	0	0	0		3.7	0	0	48.6333	0	48.6333
715	1	0	0	0	1	0	0	0	0	1	1		6.6	0	0	48.4667	0	48.4667
714	1	0	1	0	0	1	1	0	1	0	0		15	1	0	27.9333	0	27.9333
713	1	0	0	1	1	0	1	0	0	0	1		3.2	0	0	44.0333	0	44.0333
712	1	1	1	0	0	0	0	0	0	0	1		6.6	0	0	45.6333	0	45.6333
711	1	0	1	0	1	0	0	1	0	1	0		15.1	0	1	10.7	0	37.8667
710	0	1	1	2	0	0	0	0	0	0	0		3.3	0	0	42.6667	0	42.6667
709	1	0	1	0	0	0	0	0	0	0	0	0	2.9	0	0	40.9333	0	40.9333
706	1	1	1	0	0	0	0	1	0	0	0	0	9.9	0	0	32.9333	0	32.9333
705	1	1	1	1	0	0	1	0	1	0	0		8.7	1	1	44.6333	0	45.3333
703	0	1	0	0	0	0	0	0	0	0	0		0.9	0	0	46.1667	0	46.1667
702	1	0	1	1	0	0	0	0	1	0	0		15.3	1	0	57.8	0	57.8
700	1	0	1	1	0	1	0	0	0	0	0		17.48	0	0	30.0667	0	30.0667
698	1	0	1	0	0	1	1	0	1	0	1		10.4	1	1	27.9	0	28.6
693	1	0	1	0	0	0	0	0	1	0	0		5.3	0	0	49.6667	0	49.6667
692	0	0	1	0	0	1	1	0	1	0	0		7.6	0	0	60	0	60
690	0	0	1	0	1	1	0	0	1	0	0	1	5.7	1	1	6.4	1	18.3667
686	1	0	1	0	1	1	0	0	0	0	1		11.4	1	0	38.8333	0	38.8333
685	1	0	0	0	0	0	1	0	0	0	1		5.2	0	1	38.9	1	45.1667
684	1	1	0	0	0	0	0	0	0	0	0		2	0	0	49.4	0	49.4
682	1	0	1	0	0	0	0	0	0	0	0	0	2.6	0	1	15.7333	1	15.7333
681	1	0	1	0	0	1	0	0	0	0	0		2.6	0	0	48.6667	0	48.6667
680	1	0	1	0	0	0	0	0	0	0	1		9.5	0	1	36.7333	1	36.7333
679	1	1	0	0	1	1	0	0	0	0	0		6	0	0	50.6	0	50.6
678	1	0	0	0	0	0	0	0	0	0	0		2	0	0	48.9667	0	48.9667
676	1	0	0	0	0	1	0	0	0	0	0		1.5	0	0	50.8	0	50.8
675	1	0	1	0	0	0	0	0	0	0	1		0.8	0	0	48.9667	0	48.9667
674	1	1	1	0	0	0	0	0	0	0	0		2.8	0	0	50.5	0	50.5
671	1	0	1	0	0	0	0	0	0	0	0		3	0	0	50.5	0	50.5
670	1	1	1	0	0	0	0	0	0	0	0		1.8	0	0	49.4333	0	49.4333
669	0	0	0	0	1	0	0	1	0	0	0	0	3.4	0	0	10.6667	0	10.6667
668	1	1	0	1	1	1	1	1	0	0	1		7.6	0	0	48.8667	0	48.8667
666	1	0	1	0	0	0	0	0	0	0	0		6	0	0	49.0333	0	49.0333
664	1	0	1	0	0	0	0	0	0	0	0		1.9	0	0	50.1	0	50.1
663	1	0	0	0	0	0	0	0	0	0	0		1.6	0	0	48.5667	0	48.5667
662	0	0	1	0	0	0	0	0	0	0	0		9	0	0	38.1333	0	38.1333
661	1	1	1	0	0	0	0	0	0	0	0		1.4	0	0	43.0333	0	43.0333
658	1	1	1	0	0	0	0	0	0	0	0		1.6	0	0	48.9333	0	48.9333
656	1	0	1	1	1	0	0	0	1	1	1	1	14.4	1	0	46.5667	0	46.5667
655	1	1	1	0	0	0	0	0	0	0	0		0.7	0	0	46.5	0	46.5
654	1	0	1	0	0	0	0	0	0	0	0		4.6	0	0	52	0	52
652	0	0	1	2	1	0	0	1	0	1	0		10.5	1	1	13.5	1	22.5667
650	0	0	1	0	0	0	0	0	0	0	0		7.5	0	0	52.8667	0	52.8667
649	1	0	1	0	0	1	0	0	1	1	1		10.78	1	1	19.5	1	45.6667
648	0	0	1	0	0	0	0	0	0	0	0		4.8	0	1	15.9667	1	15.9667
647	1	0	1	1	1	0	1	0	1	0	0	0	12.79	1	1	16.5	0	35.3
646	1	0	1	0	1	1	1	1	1	1	1		13.9	0	1	2.3	1	3.06667
645	1	1	1	0	0	0	0	0	0	0	0		0.8	0	0	54.0667	0	54.0667
644	1	0	1	1	0	0	0	0	0	0	0		10.4	1	0	31.2333	0	31.2333
642	1	0	1	0	1	1	1	0	0	0	0		6.2	0	0	48.7333	0	48.7333
640	1	0	0	1	0	0	0	0	0	0	0	0	8.9	0	1	23.2667	0	24.6667
639	1	1	1	0	0	0	0	0	0	0	0	1	3.7	1	0	50.5	0	50.5
638	1	0	1	2	1	0	1	0	1	1	0		2.4	1	1	8.1	1	8.1
637	1	0	1	1	1	0	1	1	1	1	0		24.6	0	1	19.8667	0	25.3333
636	1	0	1	0	0	0	1	0	0	0	0		1.9	0	0	52.9	0	52.9
635	1	0	1	0	0	0	0	0	0	0	0		1.9	0	0	52.2	0	52.2
634	1	1	0	1	0	0	0	0	0	0	0	0	11.6	0	0	54.7333	0	54.7333
630	1	0	1	0	0	1	0	0	0	0	0		1.9	0	0	55.2667	0	55.2667
628	1	0	0	0	0	0	0	0	0	0	0		1	0	0	50.9	0	50.9
627	1	1	1	0	0	0	0	0	0	0	0		5.7	0	0	51.9	0	51.9
625	1	0	0	0	0	0	0	0	0	0	0		2.1	0	1	47.4	1	47.4
624	1	0	0	0	0	0	0	0	0	0	1		11.5	0	0	54.5667	0	54.5667
621	1	1	0	1	0	1	0	0	0	0	0		18.8	0	0	56.6333	0	56.6333
619	1	1	1	0	0	1	0	0	0	0	0		1.98	0	0	53.7667	0	53.7667
617	0	0	1	0	0	0	0	0	0	0	1		1.4	0	1	51.2667	1	52.1
615	1	0	0	0	0	0	0	1	0	0	1		20.49	0	1	14.6667	1	14.6667
613	0	1	1	0	0	1	0	0	1	1	0	0	2.6	0	1	18.0333	0	56.6667
612	1	1	0	0	0	0	0	0	0	0	0		3.49	0	0	52.1333	0	52.1333
608	1	0	1	0	1	1	0	1	1	1	1	0	13.8	1	1	0	1	4.3
605	1	0	1	0	0	0	0	1	1	1	1		6.4	1	1	8.4	0	51.3333
602	1	0	1	1	0	1	0	0	0	0	0		8.6	0	1	43.9667	0	43.9667
600	1	0	0	0	0	0	0	0	0	0	0		1.6	0	0	42.6333	0	42.6333
597	0	0	1	0	0	0	1	0	1	0	0		5	1	0	54	0	54
593	0	1	1	0	0	0	0	0	0	0	0		1.6	0	0	55.3333	0	55.3333
592	1	0	0	0	0	0	0	0	0	0	0		1.7	0	0	54.0667	0	54.0667
591	1	0	1	0	0	0	0	0	0	0	0		1.4	0	0	56.6	0	56.6
589	1	1	1	1	0	0	0	0	0	0	0	0	21.2	0	0	44.6667	0	44.6667
587	1	0	1	1	0	0	0	1	0	1	1	1	12.6	1	1	6.46667	1	27.2
586	1	0	0	1	1	0	0	1	1	1	1	0	12.6	1	0	54.8333	0	54.8333
584	1	0	1	0	1	0	1	1	0	1	1		20.6	1	1	16.6	0	58.5
581	1	0	1	0	0	0	0	0	0	0	1		3.2	0	0	55.7	0	55.7
578	1	0	0	1	0	0	0	0	0	0	0		7.7	0	1	2.5	1	2.5
576	1	0	1	0	0	1	0	0	1	0	0		4.8	1	1	27.6667	1	44.2
573	1	0	1	1	1	1	1	1	1	1	0		8	1	1	9.53333	0	29.5
570	1	1	1	0	0	1	0	0	0	0	1		4	0	1	35.4	1	58.7667
568	1	1	1	0	0	0	0	0	0	0	0		2	0	0	57.3	0	57.3
566	1	1		0	1	1	1	0	0	0	0		12.4	0	0	57.0333	0	57.0333
564	1	0	1	1	0	0	0	0	0	0	0		4.2	0	1	35.5	1	35.5
563	1	1	0	0	0	0	0	0	1	0	0		4.1	0	0	58.3	0	58.3
562	1	0	1	1	0	1	1	0	1	0	1	1	20.49	1	1	5.36667	1	5.36667
561	1	1	0	1	0	0	0	0	0	0	0	1	13.9	0	0	56.6333	0	56.6333
560	1	0	1	1	0	0	1	0	0	0	0		4.4	0	0	60	0	60
559	0	0	1	2	1	1	0	0	1	1	0		10.8	1	1	7	0	15.8
557	1	0	1	1	0	0	0	1	0	0	0	0	15.9	1	0	60	0	60
552	1	1	0	0	0	0	0	0	0	0	0		2	0	0	56.9	0	56.9
551	0	0	1	1	0	0	1	0	0	0	0		13.9	0	0	60	0	60
550	0	1	1	0	1	0	0	0	0	0	0		10.6	0	0	60	0	60
549	1	1	1	0	1	1	1	1	1	1	0		9.9	0	1	41.3333	0	50
547	1	1	1	0	1	0	0	0	0	0	0		11.9	0	1	30.5	1	38.1333
545	1	0	1	0	1	1	0	0	0	0	0		2.9	0	0	60	0	60
544	1	0	1	0	0	1	0	0	0	0	0		2.4	0	0	60	0	60
540	0	1	0	0	1	0	0	0	1	1	0		2.7	0	1	20.8	0	60
537	0	1	1	0	0	0	0	0	0	0	0		2.1	1	0	60	0	60
535	0	1	1	0	0	0	0	0	0	0	0		0.6	0	0	60	0	60
532	0	0	1	1	0	0	0	0	1	1	0	1	12.2	1	0	60	0	60
531	1	0	1	2	0	1	1	0	0	0	0		3.5	0	1	15.1333	0	60
530	1	0	0	1	0	0	0	0	0	0	0		12	0	0	60	0	60
528	1	0	1	0	0	0	0	0	0	0	0		1.6	0	0	60	0	60
521	1	0	1	0	0	0	0	0	1	1	1	0	9	1	1	25.1	0	60
520	0	0	0	0	0	0	1	0	0	0	1		10.7	0	0	60	0	60
517	1	1	1	0	1	0	1	1	1	1	1	1	10	1	0	60	0	60
516	1	0	1	0	0	1	1	0	1	1	0	0	4.6	1	0	60	0	60
514	1	1	1	0	0	0	0	0	0	0	1		4.83	1	0	60	0	60
513	1	0	0	2	0	0	1	1	0	1	0		10.4	0	0	60	0	60
511	0	0	1	0	0	0	0	0	0	0	0		2.3	0	0	60	0	60
508	1	0	0	0	0	1	0	0	1	0	0		1.67	0	0	60	0	60
507	1	0	1	1	0	0	0	1	0	0	0		14	0	0	55.0333	0	55.0333
504	1	0	1	1	1	0	0	1	0	0	1		10	0	1	40.5333	1	40.5333
503	1	0	1	2	1	0	1	1	0	1	0		9.6	0	1	11.6667	0	17.1
500	1	0	0	0	1	1	1	0	1	1	0		10.8	1	0	3.83333	0	3.83333
499	0	0	1	1	0	0	1	0	1	0	1		16.4	0	0	60	0	60
497	1	1	1	0	0	1	0	0	0	0	0		1.1	0	0	60	0	60
494	1	0	0	0	1	1	0	0	1	0	0		4.5	0	1	12.9667	0	24.7
493	1	0	0	1	0	0	0	0	0	0	1		6.3	0	0	60	0	60
492	1	1	1	1	0	0	0	0	0	0	1		3.5	0	0	53.5667	0	53.5667
489	1	0	0	0	0	0	0	0	0	0	1		0.62	0	0	60	0	60
487	0	0	1	0	1	1	0	0	0	0	0		3	0	0	60	0	60
486	0	1	1	0	0	0	0	0	0	0	0		1.5	0	0	60	0	60
484	1	1	1	2	0	0	0	0	0	0	0		17.3	1	0	60	0	60
481	1	0	1	1	0	0	0	1	0	1	1		11.6	0	0	60	0	60
480	1	1	1	0	0	0	0	0	0	0	1		3.27	1	0	60	0	60
477	1	0	1	0	0	0	0	0	0	0	1		6.7	0	1	48.6333	1	52.3
475	1	1	1	0	1	1	1	1	1	1	1		17.6	1	0	60	0	60
473	1	1	1	0	0	0	0	0	0	0	1		1.3	0	0	60	0	60
472	1	0	1	0	1	0	0	1	1	1	1	0	7	1	1	15.7	0	60
471	1	1	0	0	0	0	0	0	0	0	1		0.6	0	0	60	0	60
470	1	0	1	1	0	0	0	0	0	0	1	1	6	0	1	42.8	1	42.8
468	0	0	1	1	1	1	1	0	1	0	1	0	16.9	0	1	7.96667	1	7.96667
466	0	1	1	0	1	0	1	0	0	0	1		6.8	0	0	17.3667	0	60
465	1	1	1	0	0	0	0	0	0	0	1	1	8.7	0	0	28.4	1	52.2667
464	1	1	1	0	0	0	0	0	1	1	0		4.7	0	1	41.3333	0	60
463	1	0	1	0	0	1	0	0	1	1	0		4.5	0	1	8.53333	1	8.86667
460	1	0	1	1	0	0	0	0	0	0	1		7.8	0	0	60	0	60
459	1	0	1	0	0	0	0	1	0	1	1	1	2.6	0	1	29.4	1	29.4
458	1	0	0	1	0	0	0	0	0	0	1		7.6	0	0	60	0	60
457	1	0	1	0	1	0	0	1	0	1	0		5	0	0	58.6333	0	60
455	1	0	1	0	0	0	0	0	0	0	0		8.2	0	1	16.4667	1	16.4667
452	1	1	0	0	0	0	0	0	0	0	1		0.44	0	0	60	0	60
449	0	0	1	0	1	0	0	0	0	0	0		2.1	1	0	60	0	60
448	0	1	1	0	0	0	0	0	0	0	0		4.8	0	0	60	0	60
447	0	0	1	2	0	0	0	0	0	0	0		6.4	0	0	60	0	60
445	1	0	0	0	1	1	0	0	0	0	1		4.1	0	1	7.2	1	9.5
444	1	0	1	0	0	0	0	0	0	0	0		0.7	0	0	60	0	60
443	0	0	1	0	0	1	0	0	0	0	0		4	0	0	60	0	60
442	1	0	1	1	0	0	0	1	0	1	1	1	9.2	1	1	50.2	1	50.9
439	1	0	1	0	0	0	0	0	0	0	0		1.2	0	0	60	0	60
431	1	1	1	0	1	0	0	0	0	0	0		0.7	0	0	60	0	60
429	1	1	1	0	0	0	0	0	0	0	1		5.2	0	0	60	0	60
428	1	0	1	0	0	1	1	1	0	0	1	1	13.7	0	1	5.9	0	60
424	1	0	1	0	0	0	0	0	0	0	0		1.8	0	1	58.5333	1	58.5333
422	0	1		0	1	1	1	0	0	0	1	1	7.9	1	0	60	0	60
421	1	1	1	0	1	1	0	1	0	1	1		9.1	0	1	3.96667	1	16.6333
420	1	1	1	0	0	0	0	0	0	0	0		1	0	0	60	0	60
418	1	0	1	2	0	0	0	0	0	0	1		7.5	1	0	60	0	60
417	1	1	0	0	0	0	0	0	0	0	0		3.4	0	0	60	0	60
415	1	1	1	0	1	1	0	0	0	0	0		1.8	0	0	60	0	60
413	1	0	1	0	0	0	0	0	0	0	0		2.6	0	0	60	0	60
409	1	0	1	0	0	0	0	0	0	0	1		2.4	0	0	60	0	60
406	1	0	1	0	0	1	0	0	1	1	1		6.6	1	0	19.0667	0	19.0667
405	1	0	1	1	0	0	0	1	0	0	1		8.1	1	0	60	0	60
404	1	0	0	0	0	0	0	0	0	0	0		3.4	0	1	8.16667	0	12.5667
402	0	1	1	0	0	0	0	0	0	0	0		3.1	0	0	60	0	60
401	1	0	1	1	0	0	0	0	0	0	0		9	0	0	13.5	0	13.5
398	1	0	0	1	0	1	1	0	0	0	0		5.5	0	0	60	0	60
397	0	0	1	2	0	1	0	1	0	1	0		9.7	0	0	60	0	60
393	1	1	1	0	0	0	0	0	0	0	0		0.6	0	0	60	0	60
391	1	1	0	0	0	0	0	0	0	0	0		2.7	0	0	60	0	60
390	0	0	1	0	0	1	1	0	0	0	0		3	0	1	18.3333	1	30.2
389	1	1	1	0	0	0	0	1	0	0	0		4	0	1	17.8333	0	38.5
387	0	1	1	0	0	1	0	0	0	0	0		1.8	0	0	60	0	60
386	1	0	1	1	0	1	0	0	1	0	1		5.3	0	0	60	0	60
384	1	1	1	0	0	0	0	0	0	0	1		9.727	0	0	55.2333	0	55.2333
382	0	1	1	0	0	1	0	0	0	0	0		3.8	0	0	60	0	60
381	1	0	1	1	1	0	0	0	0	0	0		6.8	0	1	31.0333	1	31.0333
376	1	1	1	0	1	1	1	0	0	1	0		16.249	0	1	0	0	54.6
372	0	0	0	0	0	0	0	0	1	1	0		3.2	0	1	60	0	60
367	0	0	1	0	0	0	0	0	1	1	0		5.7	0	0	60	0	60
365	1	0	1	1	1	1	1	0	0	0	0		13.32	0	0	60	0	60
364	1	0	1	2	0	0	0	1	0	1	0		10.7	0	1	1.2	1	1.2
362	1	0	1	0	1	1	1	0	1	1	1	1	2.6	1	1	19.4667	0	60
361	1	0	0	1	1	0	1	0	0	0	0		14.214	0	1	6	1	6
360	1	0	1	0	0	1	1	1	1	1	0		2.8	0	0	43.1667	0	43.1667
358	1	0	1	1	1	1	1	1	0	1	1		16.5	0	0	59.9667	0	59.9667
355	1	0	1	1	0	0	0	0	0	0	0		7.4	0	0	60	0	60
354	1	0	1	0	1	1	1	0	1	0	1		6.1	0	1	5.66667	1	27.4333
353	0	1	1	0	0	0	0	0	0	0	0		1.3	0	0	60	0	60
351	1	0	1	0	0	0	0	0	0	0	1		3.2	0	0	60	0	60
347	0	1	1	0	1	1	1	0	1	1	1		8	0	1	34.7667	0	60
337	1	0	1	1	1	0	0	0	0	0	0		2.8	1	0	60	0	60
335	1	0	0	1	0	0	0	1	0	0	0		10.7	0	0	60	0	60
333	1	1	0	1	1	0	0	0	0	0	1	0	6.8	0	0	60	0	60
332	1	0	1	0	0	0	0	0	0	0	1		1.9	0	0	60	0	60
331	1	1	1	0	0	0	0	0	0	0	0		6.5	0	0	60	0	60
324	1	0	0	1	0	1	0	1	1	1	0		17	0	1	18.2	1	54.5333
315	1	0	1	0	1	0	1	1	0	0	1		9.5	1	1	18.6667	0	60
314	1	0	1	1	0	0	0	1	0	0	0		12.9	0	0	60	0	60
313	1	0	1	1	1	0	1	1	0	1	1		8	1	1	1.93333	1	7.86667
312	0	1	1	0	1	0	0	0	1	1	1		6.1	0	1	0	0	60
309	1	0	1	0	0	1	1	0	1	1	0		1	1	1	58.5	0	60
303	1	0	0	0	1	0	1	0	0	0	0		6.7	0	1	8.2	1	27.3667
301	1	1	1	0	0	0	0	0	0	0	0		2.6	0	0	60	0	60
298	0	1	1	1	0	1	0	1	1	1	0		5	0	1	9.13333	1	16.3
288	1	1	1	0	0	0	0	0	0	0	0		0.5	0	0	60	0	60
285	1	1	1	1	0	0	0	0	0	0	0		6.6	1	1	11.9	0	30.8333
281	0	0	0	1	1	1	0	1	0	0	1		9.2	0	0	60	0	60
273	1	1	0	0	0	0	0	0	0	0	0		0.7	0	0	60	0	60
272	1	0	1	1	0	1	0	1	1	0	1	1	7.1	0	1	11.3333	1	11.3333
269	0	1	1	0	1	1	1	1	1	1	0		7.8	0	0	60	0	60
267	1	0	0	0	1	1	1	1	1	1	1		6.2	1	1	8.06667	1	11.1667
266	1	0	1	1	0	0	0	0	1	0	1	1	11.1	0	0	60	0	60
263	0	1	1	1	0	0	0	0	0	0	1		7.1	0	0	60	0	60
262	0	0	1	1	0	0	0	0	0	0	0		4.2	0	0	60	0	60
258	1	1	1	2	1	0	0	1	0	1	0		15.8	1	1	16.1	0	60
256	0	0	1	1	0	0	0	0	0	0	1		4.4	0	1	8.56667	1	8.56667
252	0	1	1	0	0	1	0	0	0	0	1		2.4	0	0	60	0	60
251	0	1	1	0	1	1	0	0	1	1	0		1.1	1	1	0	0	60
250	0	0	1	0	0	0	0	0	0	0	1		1.7	0	0	35.4667	0	35.4667
249	0	1	0	0	0	0	0	0	0	0	0		1.6	0	0	60	0	60
243	1	1	1	0	0	0	0	0	0	0	0		1.1	0	0	60	0	60
240	1	0	1	0	0	1	0	0	1	1	0		10.2	1	1	8.56667	0	60
236	0	0	1	0	0	0	0	0	0	0	1		10.5	0	0	60	0	60
234	1	0	1	0	0	0	0	0	0	0	1		3.1	0	1	41.9333	1	41.9333
233	0	1	1	0	0	0	0	0	0	0	0		3.3	0	0	60	0	60
227	1	0	1	0	0	0	0	0	0	0	0		2.4	0	1	32.4	1	32.4
226	1	0	0	0	1	0	0	0	0	0	0		4.7	0	0	60	0	60
218	0	0	1	2	0	0	0	0	0	0	1		4.6	0	1	38.8333	1	38.8333
211	1	1	1	0	0	0	0	0	0	0	1		1.5	0	0	60	0	60
209	0	0	1	0	0	1	0	0	1	1	0		7.5	0	1	0	1	42.6333
207	0	1	0	0	0	0	0	0	0	0	1		2.1	0	0	60	0	60
204	0	1	0	0	0	1	0	0	1	1	0		3.84	1	1	5.4	0	60
199	1	1	1	0	0	0	0	0	0	0	1		2.9	0	0	60	0	60
188	1	0	0	1	0	1	0	0	0	0	0		5.4	0	0	60	0	60
179	1	0	1	1	1	0	0	1	0	0	1		8	1	1	1.63333	1	1.63333
174	0	0	1	0	1	0	0	0	0	0	0		10.39	0	0	60	0	60
172	1	0	1	1	0	1	0	0	0	0	0		4.53	0	0	60	0	60
157	1	1	1	0	0	0	0	0	1	0	1		5.3	1	1	54.1	0	60
154	0	0	1	1	0	0	0	0	0	0	1		8.4	0	0	60	0	60
148	0	0	0	0	0	0	0	0	0	0	0		7.18	0	0	60	0	60
139	0	0	1	1	0	1	0	1	1	1	1		4.3	1	1	22.3333	0	33.7333
133	0	0	1	0	0	1	0	0	1	1	0		4.2	1	1	9.9	1	36.6667
131	0	0	1	0	1	1	0	0	1	1	1		10.9	0	1	10.8	0	60
130	0	1	0	0	0	0	0	0	0	0	1		1.4	0	0	60	0	60
128	1	0	1	0	0	1	0	1	1	1	1		7.5	0	1	7.26667	1	17
126	1	0	1	1	0	0	0	0	1	0	0		3.5	1	1	44.6	0	60
116	1	0	1	2	1	1	0	1	0	1	0		7.5	0	1	1.83333	1	5.73333
115	1	0	1	1	0	0	1	0	0	0	0		6.1	0	1	11.8333	1	26.4333
112	0	1	1	0	1	0	0	0	0	0	0		4.1	0	0	60	0	60
111	1	1	1	1	1	1	0	1	1	1	0		10	1	0	60	0	60
110	0	0	1	0	0	0	0	0	0	0	0		1.2	0	0	60	0	60
107	1	0	1	1	0	1	0	0	1	0	0		2.5	0	1	13.8667	1	13.8667
106	0	0	0	0	0	1	0	0	0	0	0		1.1	0	0	60	0	60
103	1	1	0	0	0	0	0	0	0	0	0		2.9	0	0	60	0	60
100	0	0	1	2	1	1	0	0	0	0	1		6.7	0	1	49.4	1	49.4
93	1	0	1	0	1	1	1	0	0	0	1		12.7	0	1	8.53333	1	30.3333
88	1	0	1	0	0	0	0	0	0	0	0		1.3	0	1	21.3333	1	21.3333
83	0	0	1	0	0	0	0	0	0	0	0		6.2	0	1	19.2667	0	56.2667
74	1	1	1	0	0	0	0	0	0	0	0		1.5	0	0	60	0	60
70	1	0	1	0	1	0	0	0	0	0	1		4.2	0	1	10.7333	1	10.7333
67	0	0	1	0	0	1	0	0	1	1	1		7.3	1	0	60	0	60
66	1	0	0	1	0	0	0	0	0	0	0		18	0	1	6.3	1	6.3
62	1	0	1	0	0	0	0	0	0	0	0		1.1	0	0	60	0	60
58	1	0	1	2	0	0	0	0	0	0	0		3.9	0	0	56.9667	0	56.9667
52	0	0	1	0	0	1	0	0	1	0	1		4	1	0	60	0	60
50	1	0	1	1	1	1	0	0	1	1	1		10	0	1	11.9667	1	15.8
49	1	0	1	2	1	1	0	0	1	0	1		3.52	0	1	3.66667	1	23.0333
48	1	1	1	0	0	1	0	0	1	0	1		5.13	1	1	12.3667	0	60
44	1	0	1	1	0	0	0	0	0	0	1		6.6	0	0	60	0	60
42	1	1	0	0	0	1	1	1	0	0	1		4.4	0	1	18.3333	0	60
36	0	0	0	1	1	0	0	0	0	0	1		18.6	1	1	8.6	1	28.6333
33	1	0	1	1	1	1	0	1	0	0	0		10.6	0	1	10.5333	1	13.2667
32	1	0	1	1	0	0	0	0	0	0	0		4.2	0	1	6.06667	1	15.5333
31	0	0	1	1	0	1	0	0	1	1	0		4.5	1	1	16.7667	1	33
30	0	0	1	2	1	1	1	1	1	1	0		4.5	0	1	1.1	1	17.7333
26	1	0	1	2	1	1	0	1	1	1	0		3.47	0	1	0	1	32.0667
20	0	1	1	0	0	0	0	0	0	0	1		1.2	0	0	60	0	60
19	1	0		0	1	0	1	1	1	1	1		27.4	1	1	4.6	1	6.36667
10	1	0	1	1	1	0	0	0	0	0	0		2.1	0	0	60	0	60
8	1	1	1	0	0	1	1	0	0	0	0		4.9	1	1	46.8	0	60
1	0	0	1	1	0	0	0	0	0	0	1		1.6	0	1	11.2333	1	21.7667
